# Supplementary material for: Single-Atom Tuning of Structural and Optoelectronic Properties in Halogenated Anthracene-Based Covalent Organic Frameworks
Source: ACS Omega. 2026 May 19;11(21):31432–42. doi: 10.1021/acsomega.6c01720 (PMC13234796; doi:10.1021/acsomega.6c01720)
Supplement: Supplementary file 2 [file ao6c01720_si_002.cif]

data_image0
_cell_length_a       42.60705643240805
_cell_length_b       42.607056432408044
_cell_length_c       4.078575479476919
_cell_angle_alpha    90.0
_cell_angle_beta     90.0
_cell_angle_gamma    119.99999999999999

_space_group_name_H-M_alt    "P-3"
_space_group_IT_number       147
_cell_formula_units_Z   6
loop_
 _symmetry_equiv_pos_site_id
 _symmetry_equiv_pos_as_xyz
  1 'x,y,z'	
  2 '-y,x-y,z'	
  3 '-x+y,-x,z'	
  4 '-x,-y,-z'
  5 'y,-x+y,-z'
loop_
  _atom_site_type_symbol
  _atom_site_label
  _atom_site_symmetry_multiplicity
  _atom_site_fract_x
  _atom_site_fract_y
  _atom_site_fract_z
  _atom_site_occupancy
  C   C1        1.0  0.7073423635974896  0.5675142793312107  0.6093982034920595  1.0000
  C   C2        1.0  0.5298967061590036  0.5359307179915663  0.5024082428561063  1.0000
  C   C3        1.0  0.5312548650901836  0.5078622168631848  0.6704261558377944  1.0000
  C   C4        1.0  0.4979187668757896  0.5272151234784102  0.3320424660067061  1.0000
  C   C5        1.0  0.5954489568425413  0.5775751693303848  0.5177637855732004  1.0000
  C   C6        1.0  0.6042139278228278  0.553075210379101  0.37056866977335856  1.0000
  C   C7        1.0  0.6388695885304446  0.5580836625185291  0.3928742714369246  1.0000
  C   C8        1.0  0.6665784193492543  0.5881967128950917  0.5604761494552932  1.0000
  C   C9        1.0  0.6581945062572612  0.6136578363418863  0.6921877195128114  1.0000
  C   C10       1.0  0.6233675664385001  0.6082286839943395  0.6752915555588128  1.0000
  C   C11       1.0  0.9522252187250728  0.5538137890045497  0.5071986090264304  1.0000
  C   C12       1.0  0.9448394608255424  0.5783620812438052  0.6722238913552306  1.0000
  C   C13       1.0  0.910171020783794  0.5733987812585049  0.6804398800426087  1.0000
  C   C14       1.0  0.8810873849568273  0.5433556402142735  0.5248133547535867  1.0000
  C   C15       1.0  0.8882607987942021  0.5179907228947594  0.3715881409149183  1.0000
  C   C16       1.0  0.923115192999152  0.5233407095096999  0.35873960096176766  1.0000
  C   C17       1.0  0.8411777696238184  0.5650970317157289  0.520904904344807  1.0000
  C   C18       1.0  0.8070232554995498  0.5646753287647901  0.5459726713910387  1.0000
  C   C19       1.0  0.7759605503863461  0.5362625131241805  0.7049982829712818  1.0000
  C   C20       1.0  0.7436168927823609  0.5388340029112504  0.7374847063969904  1.0000
  C   C21       1.0  0.7422091227120371  0.5691891086292779  0.6053957545776916  1.0000
  C   C22       1.0  0.7735922222877306  0.5980787225185551  0.4540822302588652  1.0000
  C   C23       1.0  0.8059160615131961  0.5954710911701357  0.42048583595661393  1.0000
  C   C24       1.0  0.7762863491197313  0.5058098825365582  0.845921633021362  1.0000
  C   C25       1.0  0.746629728286899  0.47905778299534135  0.007302343710412273  1.0000
  C   C26       1.0  0.7150186840766731  0.4816311893762553  0.04267691032711339  1.0000
  C   C27       1.0  0.7138744110427476  0.5108825348785212  0.9144896125542225  1.0000
  C   C28       1.0  0.7735647296498264  0.6289935899030287  0.3206515232047947  1.0000
  C   C29       1.0  0.8034092041951233  0.6560991169916267  0.16437052921378792  1.0000
  C   C30       1.0  0.8349085973003187  0.6534021529114408  0.12594532394577126  1.0000
  C   C31       1.0  0.835794496292696  0.6237607439753352  0.24725391869646943  1.0000
  H   H1        1.0  0.6837214604751649  0.5399114289324654  0.6253123971429085  1.0000
  H   H2        1.0  0.5554646974007139  0.5137702753874138  0.8081826649001345  1.0000
  H   H3        1.0  0.4961262293392701  0.5482396470915281  0.1961985977767482  1.0000
  H   H4        1.0  0.5834663988239387  0.5299536507064629  0.23538992102289794  1.0000
  H   H5        1.0  0.645173449446539  0.5393427301173771  0.2661438498471076  1.0000
  H   H6        1.0  0.6795433437573793  0.6372177588598887  0.8191468582134663  1.0000
  H   H7        1.0  0.6174898627195072  0.628061757261073  0.783142512887771  1.0000
  H   H8        1.0  0.966835532994854  0.6014902346280137  0.7964637350334424  1.0000
  H   H9        1.0  0.9050524744333202  0.5921115298111248  0.8221499557561335  1.0000
  H   H10       1.0  0.8659185296204259  0.49462940741385325  0.2512873073349236  1.0000
  H   H11       1.0  0.928021392099705  0.5037067538658662  0.2322364376401043  1.0000
  H   H12       1.0  0.8652343592692276  0.5922791447777699  0.49733442968184227  1.0000
  H   H13       1.0  0.8008635316554388  0.5042141531152853  0.8236490085579672  1.0000
  H   H14       1.0  0.7479605220557815  0.45640908838041233  0.11736766486454549  1.0000
  H   H15       1.0  0.6919774912354978  0.4611099846623136  0.18171394736454677  1.0000
  H   H16       1.0  0.6899090869028167  0.5131342239631739  0.9607149946634141  1.0000
  H   H17       1.0  0.749047971503991  0.6306566394120647  0.3462860322450464  1.0000
  H   H18       1.0  0.8023544238231739  0.6792107977504064  0.06184345030984915  1.0000
  H   H19       1.0  0.8581581638360845  0.6742368592058089  0.9913102626994991  1.0000
  H   H20       1.0  0.8598339665488477  0.6216918400011368  0.19996273064060022  1.0000
  N   N1        1.0  0.5597162567006359  0.5717281626672471  0.5039939729799066  1.0000
  N   N2        1.0  0.7017969463512015  0.5947779817823553  0.5932575337088826  1.0000
  N   N3        1.0  0.8458078371828475  0.5371967062769368  0.5210628442930172  1.0000
