# Supplementary material for: Single-Atom Tuning of Structural and Optoelectronic Properties in Halogenated Anthracene-Based Covalent Organic Frameworks
Source: ACS Omega. 2026 May 19;11(21):31432–42. doi: 10.1021/acsomega.6c01720 (PMC13234796; doi:10.1021/acsomega.6c01720)
Supplement: Supplementary file 3 [file ao6c01720_si_003.cif]

data_image0
_cell_length_a       42.64610652327686
_cell_length_b       42.646106523276856
_cell_length_c       4.082313563175369
_cell_angle_alpha    90.0
_cell_angle_beta     90.0
_cell_angle_gamma    119.99999999999999

_space_group_name_H-M_alt    "P-1"
_space_group_IT_number       2
_cell_formula_units_Z   2

loop_
 _symmetry_equiv_pos_as_xyz
  1  '-x, -y, -z'

loop_
  _atom_site_type_symbol
  _atom_site_label
  _atom_site_symmetry_multiplicity
  _atom_site_fract_x
  _atom_site_fract_y
  _atom_site_fract_z
  _atom_site_occupancy
  C   C1        1.0  0.43306308080509764  0.14027444750109017  0.5984530909231996  1.0000
  C   C2        1.0  0.8597631995589134  0.2928043754603943  0.5980738500892849  1.0000
  C   C3        1.0  0.7070442531969117  0.5667268725650453  0.5964833132773725  1.0000
  C   C4        1.0  0.47008368576434595  0.4641280935017683  0.4962686007941448  1.0000
  C   C5        1.0  0.5358733030794257  0.00592256627396874  0.4964320032348631  1.0000
  C   C6        1.0  0.9940516602639808  0.5299331842680814  0.49669653705454353  1.0000
  C   C7        1.0  0.5311767547225387  0.5077087507942588  0.670356896316257  1.0000
  C   C8        1.0  0.4923068960784498  0.023491428087671237  0.6701362199801405  1.0000
  C   C9        1.0  0.9765457298254507  0.4688124123842857  0.6702320014515902  1.0000
  C   C10       1.0  0.5019878739091127  0.4726881873082575  0.6665939957545344  1.0000
  C   C11       1.0  0.5273166198897723  0.029281397727257137  0.6665807336669552  1.0000
  C   C12       1.0  0.970726959660222  0.4980146166867734  0.6669223904207583  1.0000
  C   C13       1.0  0.5954255090827181  0.5772899408905806  0.5186131117162915  1.0000
  C   C14       1.0  0.42270195283730416  0.018199012755596735  0.5183478822126673  1.0000
  C   C15       1.0  0.9818689927424513  0.4045338803292158  0.5178057509026268  1.0000
  C   C16       1.0  0.6039487969468519  0.552733197942345  0.36940744669965897  1.0000
  C   C17       1.0  0.44718199904521055  0.051257322915393866  0.3686265537205512  1.0000
  C   C18       1.0  0.9487850799498676  0.39595458181531884  0.36854286343201437  1.0000
  C   C19       1.0  0.6385141570503396  0.5575717474560009  0.3889214376675737  1.0000
  C   C20       1.0  0.44227146762430747  0.0809548637022712  0.38801720776389903  1.0000
  C   C21       1.0  0.9190860955649557  0.36135023774422037  0.3880078503249349  1.0000
  C   C22       1.0  0.6663899135753052  0.5875804316875314  0.5556586981612405  1.0000
  C   C23       1.0  0.4122694249165176  0.0787939729204992  0.5549626859720664  1.0000
  C   C24       1.0  0.921249680337589  0.33349557096520477  0.5546788518221246  1.0000
  C   C25       1.0  0.6582364668728921  0.6130695376203497  0.6899913704348137  1.0000
  C   C26       1.0  0.3868583316907211  0.04516422957270553  0.6899230758279233  1.0000
  C   C27       1.0  0.9549007348722632  0.3417131669237328  0.6891503693831136  1.0000
  C   C28       1.0  0.6234833327753304  0.6078017850445766  0.675958136800639  1.0000
  C   C29       1.0  0.39221355154957904  0.015728780730453213  0.6762120957344534  1.0000
  C   C30       1.0  0.9843487480164669  0.37649685087114043  0.6752189995557154  1.0000
  C   C31       1.0  0.44598941786325114  0.39847147395802057  0.5035290352368498  1.0000
  C   C32       1.0  0.6015335183614873  0.04744989842452601  0.5037729116526598  1.0000
  C   C33       1.0  0.952477452313907  0.554011817512598  0.5047620786868695  1.0000
  C   C34       1.0  0.4213570721681648  0.3665032286009084  0.667124697271327  1.0000
  C   C35       1.0  0.6335272726461323  0.054780710357718705  0.6669594233428159  1.0000
  C   C36       1.0  0.9451181811084516  0.5785960072065548  0.6689040510342333  1.0000
  C   C37       1.0  0.42624727050419065  0.33677821534578556  0.6744226937478216  1.0000
  C   C38       1.0  0.6632690467592064  0.08938473249111827  0.6740948698363827  1.0000
  C   C39       1.0  0.9104828309036943  0.5736700679888329  0.6767749481377393  1.0000
  C   C40       1.0  0.4563179014815474  0.3377720927995662  0.5196416804273962  1.0000
  C   C41       1.0  0.6622917368878446  0.11847910661791196  0.5194922529053404  1.0000
  C   C42       1.0  0.8813998113144269  0.5436201115609136  0.521963025873636  1.0000
  C   C43       1.0  0.4817523151983311  0.370331194828921  0.3678091422335697  1.0000
  C   C44       1.0  0.6297244851545732  0.11135510215553243  0.3678114228031183  1.0000
  C   C45       1.0  0.8885542202592825  0.5182424450800941  0.3694612715704338  1.0000
  C   C46       1.0  0.4764592486652167  0.3998427292734802  0.35562747876494616  1.0000
  C   C47       1.0  0.6001885126276024  0.07656445742228515  0.3558475255560851  1.0000
  C   C48       1.0  0.9233707090208929  0.5235614726650488  0.35673151203682796  1.0000
  C   C49       1.0  0.4346949067299764  0.2761583430514777  0.5159211651448352  1.0000
  C   C50       1.0  0.7239174222123235  0.15848626086783357  0.5160530609415857  1.0000
  C   C51       1.0  0.8414026305401536  0.5652497390073412  0.5171215285966295  1.0000
  C   C52       1.0  0.435330114625906  0.24255872213345953  0.5396066362640085  1.0000
  C   C53       1.0  0.7575024249702061  0.19273686120334577  0.5395432236926826  1.0000
  C   C54       1.0  0.8071493112798851  0.5646169890074387  0.5396305320276461  1.0000
  C   C55       1.0  0.4639211202948383  0.24001246217861624  0.6957107253150006  1.0000
  C   C56       1.0  0.7600402354486294  0.22386677294037227  0.6957390499398023  1.0000
  C   C57       1.0  0.7760489437063349  0.5360394161346568  0.6950995914661691  1.0000
  C   C58       1.0  0.4616134266387951  0.20522403716383458  0.7262788671465493  1.0000
  C   C59       1.0  0.7948113969505789  0.2563748433768544  0.7259742800586744  1.0000
  C   C60       1.0  0.7434362995176464  0.5381288069632966  0.7224514565965752  1.0000
  C   C61       1.0  0.4313634419486611  0.17343441767990955  0.5938339332548376  1.0000
  C   C62       1.0  0.826609068237252  0.25794357213596625  0.5933529976359497  1.0000
  C   C63       1.0  0.7419062855494374  0.5684682674238452  0.591952487873159  1.0000
  C   C64       1.0  0.40240804250699874  0.17581584309604315  0.44447844878153286  1.0000
  C   C65       1.0  0.8242353219979983  0.22661704554607237  0.44382333007038716  1.0000
  C   C66       1.0  0.773334596774734  0.5975074754004388  0.44324135370741713  1.0000
  C   C67       1.0  0.40458923977222766  0.21055850503245618  0.41515213218500024  1.0000
  C   C68       1.0  0.7895076383302192  0.19403413312364257  0.4147218173713989  1.0000
  C   C69       1.0  0.8058472202975636  0.5952352973357066  0.412669860834899  1.0000
  C   C70       1.0  0.49431329878335944  0.27082007041536654  0.8361644046139537  1.0000
  C   C71       1.0  0.729238116749647  0.22340585183968253  0.836832030938542  1.0000
  C   C72       1.0  0.7764241426328047  0.5056784608497472  0.8369319497697851  1.0000
  C   C73       1.0  0.5211985124977807  0.26805160656971616  0.995956787022864  1.0000
  C   C74       1.0  0.7319921345715422  0.2530522237566365  0.9966422929147296  1.0000
  C   C75       1.0  0.746630442611313  0.47827361278840547  0.9898789834401572  1.0000
  C   C76       1.0  0.5188437983087569  0.2339853008102206  0.02984952236378843  1.0000
  C   C77       1.0  0.7660325352893503  0.2848074652222126  0.02988540642750206  1.0000
  C   C78       1.0  0.7147607322634314  0.4804784043377866  0.013161247701464701  1.0000
  C   C79       1.0  0.4896835404758437  0.20356346328868408  0.9016168412935517  1.0000
  C   C80       1.0  0.7964525865517501  0.28610116956377035  0.9012264891132649  1.0000
  C   C81       1.0  0.7133334523211191  0.509706853467202  0.8901699768435677  1.0000
  C   C82       1.0  0.3716147334652355  0.1449035961719563  0.30980237564511415  1.0000
  C   C83       1.0  0.8551435341331185  0.22677429681385425  0.3085941881985419  1.0000
  C   C84       1.0  0.7731344121068902  0.6282630198941834  0.30885277686001134  1.0000
  C   C85       1.0  0.34396442584279957  0.1471508304279637  0.1604784664043351  1.0000
  C   C86       1.0  0.8529069531505966  0.19689190178298413  0.15905881553472087  1.0000
  C   C87       1.0  0.8029696535011661  0.6555081768386223  0.15428567655397987  1.0000
  C   C88       1.0  0.34638571122483064  0.18128511811155715  0.1327519950668521  1.0000
  C   C89       1.0  0.8187909006076431  0.16514965208752472  0.13168236385591603  1.0000
  C   C90       1.0  0.8346506624627681  0.6531390429984175  0.11898560521700269  1.0000
  C   C91       1.0  0.37593043415421323  0.2120615685192379  0.24990492626599212  1.0000
  C   C92       1.0  0.788015470116779  0.16388695313523466  0.24930078355087895  1.0000
  C   C93       1.0  0.8357203810594146  0.623661258130324  0.24143362452377598  1.0000
  Cl  Cl1       1.0  0.6771213536634607  0.4458327501634214  0.20520003596892106  1.0000
  Cl  Cl2       1.0  0.3115675759653386  0.1841793745777672  0.9435648928946638  1.0000
  Cl  Cl3       1.0  0.8159206936468238  0.12745822900972129  0.9423845254570749  1.0000
  H   H1        1.0  0.46063592491971317  0.14424835575062062  0.6141613306278735  1.0000
  H   H2        1.0  0.8557859988629049  0.3164013880120062  0.6137085432632101  1.0000
  H   H3        1.0  0.6834310415301371  0.5391351528015152  0.6087686067081371  1.0000
  H   H4        1.0  0.5553326180009095  0.5134801582480176  0.8078589282678105  1.0000
  H   H5        1.0  0.4865485845907339  0.04189214631907656  0.8075375541304011  1.0000
  H   H6        1.0  0.9581732752371964  0.44464959202536064  0.8077255161740132  1.0000
  H   H7        1.0  0.5037244713072642  0.45159072125353816  0.8011973013302542  1.0000
  H   H8        1.0  0.5484198889694198  0.05209902591539977  0.8013178604182282  1.0000
  H   H9        1.0  0.9479136812673394  0.4962786720247282  0.8019061224326072  1.0000
  H   H10       1.0  0.5830724596185216  0.5297064737910164  0.2347549141361318  1.0000
  H   H11       1.0  0.47019315689397356  0.0534198710400212  0.23357693749970226  1.0000
  H   H12       1.0  0.9466047523292592  0.41681155011994697  0.23382692809552663  1.0000
  H   H13       1.0  0.6445696257737008  0.5387552116225987  0.2608262480385707  1.0000
  H   H14       1.0  0.4609834085880185  0.10581955644069521  0.2592441157745865  1.0000
  H   H15       1.0  0.8942092848059913  0.3552129463356946  0.2595387746687123  1.0000
  H   H16       1.0  0.6797046282791764  0.6365358640442258  0.8164635563681265  1.0000
  H   H17       1.0  0.3633818092803399  0.04312244057677693  0.8165616649513604  1.0000
  H   H18       1.0  0.956935220724393  0.3202738550193526  0.8158047485724048  1.0000
  H   H19       1.0  0.3822102732778477  0.3723575803650069  0.21397289955369256  1.0000
  H   H20       1.0  0.6275694735990318  0.009795796563378468  0.2131731030781224  1.0000
  H   H21       1.0  0.9901100199443064  0.6177629089360777  0.21453560008231468  1.0000
  H   H22       1.0  0.3982098348558897  0.36532278188767253  0.7909789436871062  1.0000
  H   H23       1.0  0.6347176864878045  0.03280651047405416  0.7905476710832863  1.0000
  H   H24       1.0  0.9670915674448204  0.6017326269168971  0.792811360497877  1.0000
  H   H25       1.0  0.40740239179694226  0.31289695319635097  0.8143978110819068  1.0000
  H   H26       1.0  0.6871596685216311  0.09439436874146986  0.8137734224942704  1.0000
  H   H27       1.0  0.9054118606489251  0.5924457239620329  0.817527516775083  1.0000
  H   H28       1.0  0.5051616826349272  0.3713983078293158  0.24860954071606717  1.0000
  H   H29       1.0  0.6286911007264036  0.1336970412648746  0.24820721003406962  1.0000
  H   H30       1.0  0.8662231497597789  0.4948672649318857  0.24974577876545206  1.0000
  H   H31       1.0  0.49617378360647085  0.4244100837106626  0.2305222284953552  1.0000
  H   H32       1.0  0.5756231787071646  0.07171488377623998  0.23071384287967298  1.0000
  H   H33       1.0  0.9282385265660738  0.503893922277843  0.23089918141094729  1.0000
  H   H34       1.0  0.4074883405348591  0.27293706422021724  0.4937615714242502  1.0000
  H   H35       1.0  0.7271601336956917  0.13451055183671792  0.49434829509526007  1.0000
  H   H36       1.0  0.8653664034216934  0.5924570551401334  0.49398222571404443  1.0000
  H   H37       1.0  0.49576493496855  0.2969115932643759  0.8148219504757102  1.0000
  H   H38       1.0  0.703170526768806  0.1987274053399612  0.8160512852444232  1.0000
  H   H39       1.0  0.8011985341686513  0.5043996360408266  0.8204871816349772  1.0000
  H   H40       1.0  0.5438138049010354  0.29206359925208636  0.10534342679583285  1.0000
  H   H41       1.0  0.7079944179426495  0.25161832218090957  0.10676803318875194  1.0000
  H   H42       1.0  0.7475400618873239  0.45541508903578254  0.09888135581775723  1.0000
  H   H43       1.0  0.5394907630036065  0.2315764392081389  0.16736646497790084  1.0000
  H   H44       1.0  0.7684265842294088  0.30786465079911063  0.16726163226640597  1.0000
  H   H45       1.0  0.4876375499740195  0.17743238759096303  0.9462176851979518  1.0000
  H   H46       1.0  0.8225716055111522  0.31021675416211963  0.9454018463486182  1.0000
  H   H47       1.0  0.6886859637098218  0.5108244356848592  0.9283139576011061  1.0000
  H   H48       1.0  0.3701964429687165  0.11880977833225233  0.3306486062648428  1.0000
  H   H49       1.0  0.8812217041981135  0.2514734992245805  0.3291136555798871  1.0000
  H   H50       1.0  0.7485031604891367  0.6297082350483888  0.33229419519279735  1.0000
  H   H51       1.0  0.32067640903762323  0.12319605438712561  0.05879652218907441  1.0000
  H   H52       1.0  0.8768544630732878  0.1975894885191708  0.05681686779091646  1.0000
  H   H53       1.0  0.8017855164263039  0.6784972248024596  0.05109096515304604  1.0000
  H   H54       1.0  0.8579223034524887  0.6741229684770478  0.9862250970423672  1.0000
  H   H55       1.0  0.37694201651523573  0.23774059874097075  0.20975530829482622  1.0000
  H   H56       1.0  0.7623424695636974  0.13920485484935258  0.20938349707148174  1.0000
  H   H57       1.0  0.8599352539606437  0.6218657141087061  0.1968441295761091  1.0000
  N   N1        1.0  0.4402137897954302  0.42839378303599635  0.4934383821396491  1.0000
  N   N2        1.0  0.5716036246955164  0.011771235797067044  0.4937501734756899  1.0000
  N   N3        1.0  0.9881801394034546  0.5598028848270631  0.49419628325432813  1.0000
  N   N4        1.0  0.7015624191292241  0.5940280049715279  0.5858233065614379  1.0000
  N   N5        1.0  0.4057797821806665  0.10750805983273357  0.5845336236601801  1.0000
  N   N6        1.0  0.8925360850285354  0.2982927411919189  0.5843606604644156  1.0000
  N   N7        1.0  0.46250545327677284  0.30869840201918264  0.5154990123696183  1.0000
  N   N8        1.0  0.6913672418573221  0.15374070179945631  0.5151906259655566  1.0000
  N   N9        1.0  0.8461249743645392  0.5374318784529686  0.5179938476737633  1.0000
