# Supplementary material for: Single-Atom Tuning of Structural and Optoelectronic Properties in Halogenated Anthracene-Based Covalent Organic Frameworks
Source: ACS Omega. 2026 May 19;11(21):31432–42. doi: 10.1021/acsomega.6c01720 (PMC13234796; doi:10.1021/acsomega.6c01720)
Supplement: Supplementary file 4 [file ao6c01720_si_004.cif]

data_image0
_cell_length_a       42.62630858146127
_cell_length_b       42.62630858146126
_cell_length_c       4.080418398223964
_cell_angle_alpha    90.0
_cell_angle_beta     90.0
_cell_angle_gamma    119.99999999999999

_space_group_name_H-M_alt    "P-1"
_space_group_IT_number       2
_cell_formula_units_Z   2

loop_
 _symmetry_equiv_pos_as_xyz
  1  '-x, -y, -z'
loop_
  _atom_site_type_symbol
  _atom_site_label
  _atom_site_symmetry_multiplicity
  _atom_site_fract_x
  _atom_site_fract_y
  _atom_site_fract_z
  _atom_site_occupancy
  Br  Br1       1.0  0.6731460594618196  0.44213691424889306  0.21732440486641666  1.0000
  Br  Br2       1.0  0.3079364476596757  0.1844807060365698  0.9319278879967646  1.0000
  Br  Br3       1.0  0.8156640015687067  0.12360254581382703  0.9304753384242552  1.0000
  C   C1        1.0  0.4330271310007864  0.14021810847041563  0.6006229265770217  1.0000
  C   C2        1.0  0.8598164931512509  0.29284515493840263  0.6007642233617462  1.0000
  C   C3        1.0  0.7071145480499593  0.566915306519084  0.598551839944416  1.0000
  C   C4        1.0  0.47009004809104915  0.46412052181807434  0.49629801710565835  1.0000
  C   C5        1.0  0.5358854185154782  0.005945983978608332  0.49637371767600547  1.0000
  C   C6        1.0  0.9940232308062712  0.5299171947721135  0.4965209035626933  1.0000
  C   C7        1.0  0.5311859558202665  0.5077291807360239  0.6706932801771445  1.0000
  C   C8        1.0  0.492283704067106  0.023473191361768498  0.6705212757571307  1.0000
  C   C9        1.0  0.976561861627858  0.4688093717306274  0.6706269928571683  1.0000
  C   C10       1.0  0.5019946002623464  0.4726925568868817  0.6669585210145466  1.0000
  C   C11       1.0  0.5273134493628131  0.029287651333969787  0.6669091657817381  1.0000
  C   C12       1.0  0.9707120546668998  0.49800244915374814  0.6671381496527076  1.0000
  C   C13       1.0  0.5954318896791467  0.5773502068653246  0.5189841441068237  1.0000
  C   C14       1.0  0.42265105029367406  0.018145831293730798  0.5187154584248658  1.0000
  C   C15       1.0  0.9819208518613587  0.40454299098108837  0.5183840708395662  1.0000
  C   C16       1.0  0.6039970309376935  0.5527874139287081  0.37018048704452805  1.0000
  C   C17       1.0  0.44714960764745876  0.05123639573776467  0.3692652745257272  1.0000
  C   C18       1.0  0.9488058551006481  0.3959481538163331  0.3693673768003815  1.0000
  C   C19       1.0  0.63858977244997  0.5576744772399479  0.39008682803038247  1.0000
  C   C20       1.0  0.44222607113941964  0.08093414131132877  0.389035095197821  1.0000
  C   C21       1.0  0.9191041252999179  0.361333170045021  0.3893237224622487  1.0000
  C   C22       1.0  0.6664350446000173  0.5877365034638814  0.5568328044469546  1.0000
  C   C23       1.0  0.41219320782692465  0.07872918147749983  0.556072644655167  1.0000
  C   C24       1.0  0.9213104778751571  0.3334977466161027  0.5562126915680642  1.0000
  C   C25       1.0  0.6582417372670916  0.6132287363784743  0.6907436897223054  1.0000
  C   C26       1.0  0.38675670172548965  0.04506603155013189  0.6906520863710014  1.0000
  C   C27       1.0  0.9549949055914643  0.3417235295215216  0.6902983383336363  1.0000
  C   C28       1.0  0.6234613037905965  0.6079112179848991  0.6763125470665351  1.0000
  C   C29       1.0  0.39212802319024814  0.015631110505816007  0.6765772307079161  1.0000
  C   C30       1.0  0.9844432184713612  0.376519981135652  0.6758912618373663  1.0000
  C   C31       1.0  0.4460369697538191  0.3984613462475465  0.5039644098495044  1.0000
  C   C32       1.0  0.601551131157785  0.0475136303357614  0.5040349981990043  1.0000
  C   C33       1.0  0.9524178548420065  0.5539754894057964  0.5048339456798361  1.0000
  C   C34       1.0  0.4213880315705541  0.3664893839603135  0.6677083779413098  1.0000
  C   C35       1.0  0.6335540501010997  0.05483221895279498  0.6672775446716712  1.0000
  C   C36       1.0  0.9450929608082815  0.5785910699733386  0.6690991201265891  1.0000
  C   C37       1.0  0.4263059411489483  0.3367740874773764  0.6755520466234063  1.0000
  C   C38       1.0  0.6632877875253623  0.08945451402282562  0.6748671560736489  1.0000
  C   C39       1.0  0.9104525826361569  0.5736704984843445  0.6773248697248677  1.0000
  C   C40       1.0  0.45641882538070333  0.33779404750976183  0.521066879054715  1.0000
  C   C41       1.0  0.6622805359135236  0.11856455768466027  0.5205881634404412  1.0000
  C   C42       1.0  0.8813425363175577  0.5435987560076345  0.5226974324320097  1.0000
  C   C43       1.0  0.4818693223130802  0.3703544328156968  0.36907570818117375  1.0000
  C   C44       1.0  0.629706982044825  0.11145349346889034  0.368838092842408  1.0000
  C   C45       1.0  0.8884581853907237  0.518183417693051  0.37010070846100296  1.0000
  C   C46       1.0  0.47654849267758254  0.39985888135813424  0.35639739312835533  1.0000
  C   C47       1.0  0.6001771710876342  0.07664300112726159  0.35645140229567407  1.0000
  C   C48       1.0  0.923283939350641  0.5234978086711497  0.3570577469786303  1.0000
  C   C49       1.0  0.4347617029194151  0.2761740096164244  0.5176339859949991  1.0000
  C   C50       1.0  0.7239107926598266  0.15855768213706978  0.5175197207519537  1.0000
  C   C51       1.0  0.8414375685756759  0.5653405922830291  0.517983584948043  1.0000
  C   C52       1.0  0.43537436270218244  0.2425561623813053  0.5414218676598422  1.0000
  C   C53       1.0  0.7575072232339785  0.19281102994898647  0.5411954546036707  1.0000
  C   C54       1.0  0.8072283655936634  0.5647887691001873  0.5415726683719132  1.0000
  C   C55       1.0  0.4639582537743875  0.24000034553907426  0.6978880894271711  1.0000
  C   C56       1.0  0.7600441123366956  0.22392980376736085  0.6979315016419766  1.0000
  C   C57       1.0  0.7761398511332454  0.5362229485546199  0.6977392174388808  1.0000
  C   C58       1.0  0.4616194399752066  0.2051877871257402  0.7285990528064519  1.0000
  C   C59       1.0  0.7948370026430558  0.2564304458211326  0.7285184066648349  1.0000
  C   C60       1.0  0.7435315205441505  0.5383331321233892  0.7250139645698224  1.0000
  C   C61       1.0  0.4313512355720039  0.1733957594486191  0.5959667006350277  1.0000
  C   C62       1.0  0.8266445171031868  0.25799217742279  0.5958144196825962  1.0000
  C   C63       1.0  0.741998764021285  0.5686820982432187  0.5944831983543216  1.0000
  C   C64       1.0  0.40238941316693316  0.1757828331959386  0.44631836793812063  1.0000
  C   C65       1.0  0.8242744367950683  0.22666793064684207  0.4457792173448978  1.0000
  C   C66       1.0  0.7734361914828101  0.5977366621775486  0.4456567666667473  1.0000
  C   C67       1.0  0.40461963531974504  0.21055252366889057  0.41687142689592294  1.0000
  C   C68       1.0  0.7895203563831245  0.19411218377617784  0.41624717228489855  1.0000
  C   C69       1.0  0.805937936719366  0.595430943491324  0.41462573561975663  1.0000
  C   C70       1.0  0.49436223606768387  0.27081702158711424  0.8385056374339495  1.0000
  C   C71       1.0  0.7292252241135231  0.2234599047837616  0.8391224932939013  1.0000
  C   C72       1.0  0.7765178614571648  0.5058523419116068  0.8396353230568765  1.0000
  C   C73       1.0  0.5212405252986129  0.2680323854750176  0.9985602951338223  1.0000
  C   C74       1.0  0.7319849135658906  0.2531083794096145  0.999257716261332  1.0000
  C   C75       1.0  0.746656150197389  0.47832365793896375  0.9915545111160748  1.0000
  C   C76       1.0  0.5188576789682893  0.233939229057781  0.03260003926506626  1.0000
  C   C77       1.0  0.766048761857064  0.2848628198598481  0.03281063776652729  1.0000
  C   C78       1.0  0.7148207202959453  0.48057494090454766  0.013152347323833028  1.0000
  C   C79       1.0  0.4896813443546226  0.20350889839573572  0.9042459081171611  1.0000
  C   C80       1.0  0.7964858310048706  0.2861565543035418  0.9041639140745537  1.0000
  C   C81       1.0  0.7133368191752921  0.5098176238235054  0.8918507723580404  1.0000
  C   C82       1.0  0.3715600343688355  0.144862845706847  0.31183712938698493  1.0000
  C   C83       1.0  0.8551981558059167  0.22680698510130679  0.3108232799244395  1.0000
  C   C84       1.0  0.7732370251681011  0.6285139758619651  0.3113846610810868  1.0000
  C   C85       1.0  0.3438491056401653  0.1470928690194213  0.16268722596901788  1.0000
  C   C86       1.0  0.8529858679889053  0.1968919056878278  0.16130839187630602  1.0000
  C   C87       1.0  0.803067395055781  0.6557466695315174  0.15632290803257703  1.0000
  C   C88       1.0  0.3463907207323499  0.18126780714819668  0.13565248608841773  1.0000
  C   C89       1.0  0.8188301469755271  0.16523453322503845  0.13432281117018838  1.0000
  C   C90       1.0  0.8347349037983796  0.6533368638485452  0.12041321061924881  1.0000
  C   C91       1.0  0.37592266752910564  0.21208790154668233  0.25178337359893693  1.0000
  C   C92       1.0  0.7880021480307  0.16391136558938602  0.2507312805092017  1.0000
  C   C93       1.0  0.8358043367079327  0.6238424457903222  0.24285358835537962  1.0000
  H   H1        1.0  0.4605962138177482  0.14415925253186535  0.6168084579501637  1.0000
  H   H2        1.0  0.8558753420663994  0.31647248765611163  0.6169848369215734  1.0000
  H   H3        1.0  0.6834944874618878  0.5393097661418048  0.6105081726629515  1.0000
  H   H4        1.0  0.5553477492810223  0.5135269764191082  0.8084710238136055  1.0000
  H   H5        1.0  0.4864953781717906  0.041848901914689984  0.8082264557564586  1.0000
  H   H6        1.0  0.9582134523944872  0.44464193612093833  0.8084220141335964  1.0000
  H   H7        1.0  0.5037247130627164  0.45159316109795006  0.8018364394749545  1.0000
  H   H8        1.0  0.548418409030068  0.05210235988169424  0.801905910291997  1.0000
  H   H9        1.0  0.9478964252945004  0.4962701660010753  0.8022958482455884  1.0000
  H   H10       1.0  0.5831347417377934  0.5297204295469338  0.2355916737407172  1.0000
  H   H11       1.0  0.4701812762534986  0.05342095192836352  0.23417648308220204  1.0000
  H   H12       1.0  0.9466054667712092  0.4167994023930661  0.23452068552982636  1.0000
  H   H13       1.0  0.6446849389983349  0.5388466020047687  0.2624655281591094  1.0000
  H   H14       1.0  0.4609475012916309  0.1058351621323176  0.2605349883881319  1.0000
  H   H15       1.0  0.8941899154694043  0.3551642916844898  0.261125628799186  1.0000
  H   H16       1.0  0.6796963613012373  0.6367274389987875  0.8172393501243517  1.0000
  H   H17       1.0  0.3632579967070035  0.04300236181909388  0.8173067182158492  1.0000
  H   H18       1.0  0.9570482423774181  0.3202867090346087  0.8170585500376936  1.0000
  H   H19       1.0  0.38227860931992036  0.3722496054191904  0.21403128913939984  1.0000
  H   H20       1.0  0.6276674646904608  0.009928996128510954  0.21315998143194823  1.0000
  H   H21       1.0  0.9899786381154754  0.6177130023917122  0.21423165094552146  1.0000
  H   H22       1.0  0.39820476776618835  0.3653021539283271  0.7911430115610445  1.0000
  H   H23       1.0  0.6347544550300007  0.03283093830322472  0.7904590326825024  1.0000
  H   H24       1.0  0.9671007980397861  0.6017449553302007  0.7927366692121399  1.0000
  H   H25       1.0  0.40744270452884584  0.3128814253182573  0.8155336328863768  1.0000
  H   H26       1.0  0.687194458325745  0.09445730362581256  0.8144776970534546  1.0000
  H   H27       1.0  0.9053896542463575  0.5924597882660421  0.818166769724667  1.0000
  H   H28       1.0  0.5053036267262597  0.3714215367740247  0.250116069088458  1.0000
  H   H29       1.0  0.6286733603948194  0.1338208131104374  0.249482808048089  1.0000
  H   H30       1.0  0.8660961275375726  0.49479433498079795  0.2505545045196821  1.0000
  H   H31       1.0  0.49626872468188027  0.42443539347680326  0.23119058339963444  1.0000
  H   H32       1.0  0.5755988145749256  0.07178714695738404  0.2312736361572015  1.0000
  H   H33       1.0  0.92814150121934  0.5038118695038167  0.23118178528226108  1.0000
  H   H34       1.0  0.40755685277471043  0.27298292976719857  0.4955880237380025  1.0000
  H   H35       1.0  0.7271376284963026  0.13456086200824033  0.49599143089858105  1.0000
  H   H36       1.0  0.865446774971465  0.5925177910552831  0.4936793714283791  1.0000
  H   H37       1.0  0.4958291277426395  0.2969261525773708  0.8170304573303256  1.0000
  H   H38       1.0  0.7031426227745192  0.19877834211556467  0.8180989139380836  1.0000
  H   H39       1.0  0.8013193911274648  0.504592433940443  0.823723150906035  1.0000
  H   H40       1.0  0.5438688968446946  0.29204939118129475  0.10804089359853013  1.0000
  H   H41       1.0  0.7079761450083871  0.2516760908437545  0.1093892234664659  1.0000
  H   H42       1.0  0.7476335816989589  0.4554483051616941  0.09950447977999598  1.0000
  H   H43       1.0  0.5394965786260438  0.23151736068003526  0.17036654140726773  1.0000
  H   H44       1.0  0.7684460134664483  0.3079199807167345  0.17045117488508715  1.0000
  H   H45       1.0  0.48761647005776215  0.17736070599972437  0.9489945520502134  1.0000
  H   H46       1.0  0.8226193826814664  0.310267840276807  0.9486443232597978  1.0000
  H   H47       1.0  0.6886816015321471  0.5109693714374609  0.9285381865862377  1.0000
  H   H48       1.0  0.3701076301412533  0.11873970676668168  0.33288167963148335  1.0000
  H   H49       1.0  0.8813045225845589  0.25149917420989387  0.3317269598110721  1.0000
  H   H50       1.0  0.7486092256490936  0.629980217676487  0.3352945424899308  1.0000
  H   H51       1.0  0.320542861794798  0.12306130545821888  0.0620444683099638  1.0000
  H   H52       1.0  0.8770162810545068  0.1976554769758837  0.06015940671840056  1.0000
  H   H53       1.0  0.8018868828464748  0.6787531042240673  0.053204987531301685  1.0000
  H   H54       1.0  0.8579975955775438  0.6743040183165456  0.9871796754355552  1.0000
  H   H55       1.0  0.3770118180523433  0.23782660351506096  0.21283347324823357  1.0000
  H   H56       1.0  0.762268586458823  0.13925830723418134  0.21167520232139497  1.0000
  H   H57       1.0  0.8600105751945384  0.6220247407174341  0.19782391441802694  1.0000
  N   N1        1.0  0.44022770622545054  0.4283693608714523  0.49345568358293723  1.0000
  N   N2        1.0  0.5716326222731444  0.011818442676713186  0.4936471541439807  1.0000
  N   N3        1.0  0.9881312682291962  0.5597803227895368  0.4939106197730123  1.0000
  N   N4        1.0  0.7016261335753123  0.5942222533483416  0.5876018991198556  1.0000
  N   N5        1.0  0.40571323841015877  0.1074543019214863  0.5860577952106234  1.0000
  N   N6        1.0  0.8925853746632784  0.29829736457456923  0.5863715130393042  1.0000
  N   N7        1.0  0.46260843410075275  0.30871101501981024  0.5170785821665617  1.0000
  N   N8        1.0  0.6913603957625982  0.1538404070111623  0.5164325062638682  1.0000
  N   N9        1.0  0.8460775814666998  0.537458233783719  0.5191694853944545  1.0000
