# Supplementary material for: Single-Atom Tuning of Structural and Optoelectronic Properties in Halogenated Anthracene-Based Covalent Organic Frameworks
Source: ACS Omega. 2026 May 19;11(21):31432–42. doi: 10.1021/acsomega.6c01720 (PMC13234796; doi:10.1021/acsomega.6c01720)
Supplement: Supplementary file 5 [file ao6c01720_si_005.cif]

data_image0
_cell_length_a       42.65341412651527
_cell_length_b       42.653414126515266
_cell_length_c       4.083013086068465
_cell_angle_alpha    90.0
_cell_angle_beta     90.0
_cell_angle_gamma    119.99999999999999

_space_group_name_H-M_alt    "P-1"
_space_group_IT_number       2
_cell_formula_units_Z   2

loop_
 _symmetry_equiv_pos_as_xyz
  1  '-x, -y, -z'
loop_
  _atom_site_type_symbol
  _atom_site_label
  _atom_site_symmetry_multiplicity
  _atom_site_fract_x
  _atom_site_fract_y
  _atom_site_fract_z
  _atom_site_occupancy
  C   C1        1.0  0.4334554129265657  0.14045817078330164  0.5972581886452247  1.0000
  C   C2        1.0  0.8595711004989501  0.29297912294819034  0.5964186076966118  1.0000
  C   C3        1.0  0.7071078108601778  0.5668006984321737  0.5929761842451764  1.0000
  C   C4        1.0  0.4700820807929035  0.4641390180937631  0.4965903702141603  1.0000
  C   C5        1.0  0.5358640447369672  0.005917624568154632  0.4964367630650331  1.0000
  C   C6        1.0  0.9940593517653593  0.5299327267759107  0.4964759914477553  1.0000
  C   C7        1.0  0.5311883585166888  0.5077110007128431  0.6700668360175136  1.0000
  C   C8        1.0  0.4923110837327474  0.02348102180243077  0.6702051382928423  1.0000
  C   C9        1.0  0.9765361575661403  0.46882780583648553  0.6701929046803244  1.0000
  C   C10       1.0  0.5019963421570547  0.47270122584413765  0.6666262592415213  1.0000
  C   C11       1.0  0.5273127609434125  0.029268285294306286  0.6666600455647811  1.0000
  C   C12       1.0  0.9707217211508167  0.4980264868057447  0.666665725193896  1.0000
  C   C13       1.0  0.5954237237295067  0.5772644526166223  0.5177176500395264  1.0000
  C   C14       1.0  0.4227758721847969  0.018252363941710755  0.518081596950466  1.0000
  C   C15       1.0  0.9817789294819109  0.40454232640268317  0.5177197220387636  1.0000
  C   C16       1.0  0.6039273104774856  0.552700993695192  0.3684152728122745  1.0000
  C   C17       1.0  0.44729981915717776  0.05127509614976907  0.3682083447466058  1.0000
  C   C18       1.0  0.9487448647022249  0.39604346697762216  0.36803651086187156  1.0000
  C   C19       1.0  0.6384928047635496  0.5575481598312748  0.3873138039640079  1.0000
  C   C20       1.0  0.4424838256949849  0.08102223032030745  0.38750747466339847  1.0000
  C   C21       1.0  0.9190020918953823  0.36147491808658194  0.3871193323854794  1.0000
  C   C22       1.0  0.6663882289388338  0.5875771548225615  0.5535428646338906  1.0000
  C   C23       1.0  0.4125287095922063  0.07894811206996266  0.5544745172932904  1.0000
  C   C24       1.0  0.9210766287924611  0.3335765990050954  0.5537484456551379  1.0000
  C   C25       1.0  0.6582430847347691  0.6130474437674348  0.6883036475168612  1.0000
  C   C26       1.0  0.3870694183770253  0.045353603576759445  0.6896042458465896  1.0000
  C   C27       1.0  0.9546774566674685  0.34171350245820353  0.6887364700336516  1.0000
  C   C28       1.0  0.623490148790043  0.607770757187136  0.6749042831634444  1.0000
  C   C29       1.0  0.39233292045301355  0.015864916723617173  0.6760029423902066  1.0000
  C   C30       1.0  0.9841660608657392  0.3764657501766812  0.675240997734527  1.0000
  C   C31       1.0  0.4459863025012444  0.39849471651348034  0.5038154193085794  1.0000
  C   C32       1.0  0.6015151598429803  0.047409704796931025  0.5037293211275082  1.0000
  C   C33       1.0  0.9525586099887252  0.554101603992388  0.5044583023816109  1.0000
  C   C34       1.0  0.42136377584603  0.3665059324859002  0.6671725347378233  1.0000
  C   C35       1.0  0.6335209261057689  0.05475058974362279  0.6666969496835835  1.0000
  C   C36       1.0  0.9452575886460965  0.5787329590144368  0.6683898563322506  1.0000
  C   C37       1.0  0.42627882190564054  0.3368018369080163  0.6743193744331372  1.0000
  C   C38       1.0  0.6632385983124482  0.08936061356578037  0.674007460174438  1.0000
  C   C39       1.0  0.9106530341056392  0.5738728666818382  0.676243529422208  1.0000
  C   C40       1.0  0.4563715478597896  0.33784095524224034  0.5196637006233737  1.0000
  C   C41       1.0  0.6622202843578056  0.11844594639948741  0.5197906240470993  1.0000
  C   C42       1.0  0.8815345426087089  0.5438358982620106  0.5217862507639968  1.0000
  C   C43       1.0  0.4817790598974014  0.3704068113214109  0.36791787543509497  1.0000
  C   C44       1.0  0.6296573695251798  0.1113032533868903  0.36806780392836597  1.0000
  C   C45       1.0  0.8886318171636118  0.5184215941393675  0.3693366291539516  1.0000
  C   C46       1.0  0.4764609140938134  0.39989622911052103  0.35585358885025054  1.0000
  C   C47       1.0  0.6001471795219222  0.07651104458689971  0.3559410561182881  1.0000
  C   C48       1.0  0.9234197315851295  0.5236801903251791  0.35653350094984  1.0000
  C   C49       1.0  0.43486945282252154  0.2762503289764877  0.5165039801600669  1.0000
  C   C50       1.0  0.7238163647644021  0.15854792340024706  0.517010015765745  1.0000
  C   C51       1.0  0.8415760913879403  0.565513243520008  0.516832810847527  1.0000
  C   C52       1.0  0.435637306472698  0.24270572229396  0.5386963827044463  1.0000
  C   C53       1.0  0.7573507369068196  0.19287074596690182  0.5389396344352303  1.0000
  C   C54       1.0  0.8073288073762888  0.5648803864353521  0.5392777597291979  1.0000
  C   C55       1.0  0.46425800524984645  0.2401978685353182  0.694429072410878  1.0000
  C   C56       1.0  0.7598619167432549  0.2240000413400908  0.6946921918222915  1.0000
  C   C57       1.0  0.7762311930089202  0.5363134055061834  0.6948750567762509  1.0000
  C   C58       1.0  0.46200093003765386  0.20543092765030177  0.7245989708175995  1.0000
  C   C59       1.0  0.7946154180027242  0.2565350069823924  0.7242954866078065  1.0000
  C   C60       1.0  0.7436120369243763  0.5383746860844798  0.7210918035129292  1.0000
  C   C61       1.0  0.4317912030738097  0.17362705878175302  0.5919319309180078  1.0000
  C   C62       1.0  0.8264109081298019  0.2581446154251749  0.5912284675835894  1.0000
  C   C63       1.0  0.742018762838044  0.5686348785588473  0.5897368632532528  1.0000
  C   C64       1.0  0.40284707913906975  0.17598821585738553  0.4421357076125054  1.0000
  C   C65       1.0  0.8240470559398713  0.22684140277210021  0.4413654847565635  1.0000
  C   C66       1.0  0.7734390460165829  0.5976712627765243  0.4411598890402861  1.0000
  C   C67       1.0  0.40497782552500894  0.2106971493932772  0.4136287894257513  1.0000
  C   C68       1.0  0.7893503490089576  0.19424226744903092  0.4133409309312463  1.0000
  C   C69       1.0  0.8059811037214211  0.5954429330092698  0.41150254838341377  1.0000
  C   C70       1.0  0.4945996187489978  0.27101503800721805  0.835206794128511  1.0000
  C   C71       1.0  0.7290618042000389  0.223496845257487  0.8361625025521049  1.0000
  C   C72       1.0  0.7765665505321195  0.5059700536346038  0.8373113820440677  1.0000
  C   C73       1.0  0.5214968666275506  0.2682809062352759  0.9950054125131153  1.0000
  C   C74       1.0  0.7317971277795935  0.253133634356433  0.9958658628535728  1.0000
  C   C75       1.0  0.7466706747319528  0.4784196746925284  0.9884811987919071  1.0000
  C   C76       1.0  0.5191926429079341  0.23423969976117856  0.028597246087308306  1.0000
  C   C77       1.0  0.7658199484269971  0.2849080933395231  0.028671274750363865  1.0000
  C   C78       1.0  0.7147111576901497  0.4805118337961446  0.009511277378097734  1.0000
  C   C79       1.0  0.49008008913146806  0.20381015943959246  0.9000199172857564  1.0000
  C   C80       1.0  0.7962369054087783  0.28624210156348057  0.8995858922256734  1.0000
  C   C81       1.0  0.7133957908462444  0.5098468554393338  0.8873794630643136  1.0000
  C   C82       1.0  0.37209991160154254  0.1451094468921545  0.3068013728082857  1.0000
  C   C83       1.0  0.854910455917344  0.22699838155844082  0.30536601370547095  1.0000
  C   C84       1.0  0.773178518497169  0.6283497111596921  0.30578749655740495  1.0000
  C   C85       1.0  0.3443128283707256  0.1472829616054445  0.15887025006442096  1.0000
  C   C86       1.0  0.8527332983398904  0.19704082824865093  0.15734250330767313  1.0000
  C   C87       1.0  0.8029955921873273  0.6555830271340911  0.15106480361392047  1.0000
  C   C88       1.0  0.3465884526855748  0.18138030369115488  0.13322693279040806  1.0000
  C   C89       1.0  0.8186516060326529  0.16518971573989638  0.13228177294921933  1.0000
  C   C90       1.0  0.8347068936663362  0.6532626803792793  0.11664383874375221  1.0000
  C   C91       1.0  0.37620087614679726  0.2121693429569739  0.24967655466948607  1.0000
  C   C92       1.0  0.7878743672677306  0.16399619530397697  0.2493144617815048  1.0000
  C   C93       1.0  0.8358328534501451  0.6238565803568411  0.24008493221458235  1.0000
  H   H1        1.0  0.4610040425895799  0.1443814609277374  0.613378085547974  1.0000
  H   H2        1.0  0.8556442796014576  0.31660166207550566  0.6125315097650568  1.0000
  H   H3        1.0  0.6835337397860496  0.5391811477708573  0.6033178753223065  1.0000
  H   H4        1.0  0.5553561638132428  0.51348144888742  0.807283457221016  1.0000
  H   H5        1.0  0.48655322607263984  0.041876500840908375  0.807610274689359  1.0000
  H   H6        1.0  0.9581501018521362  0.4446702475695458  0.8075919279443399  1.0000
  H   H7        1.0  0.5037452497647171  0.4516139638393924  0.8012168834731834  1.0000
  H   H8        1.0  0.548412411477451  0.05207587629794036  0.8014468337525993  1.0000
  H   H9        1.0  0.947906051711085  0.4962984827084765  0.8014806911018377  1.0000
  H   H10       1.0  0.5830300351947493  0.5296525687652506  0.23423780424885052  1.0000
  H   H11       1.0  0.4702764272724066  0.05336800486882785  0.23317474128321614  1.0000
  H   H12       1.0  0.9466383437633555  0.4169391349636091  0.23335884061969994  1.0000
  H   H13       1.0  0.6444994846669785  0.5386918083391846  0.25940223743437696  1.0000
  H   H14       1.0  0.4612293048427166  0.10585761880841917  0.25862904618236465  1.0000
  H   H15       1.0  0.8941630921726033  0.3553988271420337  0.2583782216127608  1.0000
  H   H16       1.0  0.6797235669356488  0.6365098564815583  0.8146176487527984  1.0000
  H   H17       1.0  0.3636288549671915  0.043377857937570846  0.8162842708910469  1.0000
  H   H18       1.0  0.9566362294300449  0.32023928457638595  0.8154428236736176  1.0000
  H   H19       1.0  0.3821929958273695  0.3724030486150994  0.2146276123851016  1.0000
  H   H20       1.0  0.6274795583564137  0.009627872596082462  0.21317053157869928  1.0000
  H   H21       1.0  0.9903340982687183  0.6178480511773854  0.21405434456776679  1.0000
  H   H22       1.0  0.3982013173715303  0.36528966532266155  0.7909666958990116  1.0000
  H   H23       1.0  0.6347405031851947  0.03278334499353323  0.7900324128292325  1.0000
  H   H24       1.0  0.9672521108360433  0.6018542731498083  0.7921770985834563  1.0000
  H   H25       1.0  0.40741024363201306  0.3129012280811727  0.8138691353545858  1.0000
  H   H26       1.0  0.6871427498944969  0.09435610989140213  0.8133068888097895  1.0000
  H   H27       1.0  0.9056319208400964  0.5926901006466659  0.816781724599175  1.0000
  H   H28       1.0  0.5051946592847157  0.3714996967639952  0.2486963275882514  1.0000
  H   H29       1.0  0.6286115018253715  0.13364068553079883  0.2486101951187768  1.0000
  H   H30       1.0  0.8662785290505396  0.49506364002584186  0.2497489644300643  1.0000
  H   H31       1.0  0.4961631434307553  0.4244694384470453  0.23084733507616173  1.0000
  H   H32       1.0  0.575580899023327  0.07164979548045275  0.23084474630170101  1.0000
  H   H33       1.0  0.9282407188541067  0.5039837968654806  0.23073309836171388  1.0000
  H   H34       1.0  0.4076179743345011  0.2729441899977782  0.49654350286498306  1.0000
  H   H35       1.0  0.7271366698367115  0.13460997267910865  0.4972925820218528  1.0000
  H   H36       1.0  0.8655407928221215  0.5927055049868296  0.4929906683052565  1.0000
  H   H37       1.0  0.4959938080429124  0.29707769370345033  0.81406004828667  1.0000
  H   H38       1.0  0.7030169890332828  0.1987952583883267  0.8157150589020062  1.0000
  H   H39       1.0  0.8013648225241667  0.504716807879318  0.8222049180921259  1.0000
  H   H40       1.0  0.544079464436478  0.2922925028159295  0.10464130802269875  1.0000
  H   H41       1.0  0.7078078666326616  0.2516828777910879  0.1062358681827469  1.0000
  H   H42       1.0  0.7478095410022347  0.45561536721569207  0.09578623476237422  1.0000
  H   H43       1.0  0.5398467597182044  0.23185372605585272  0.16612188246820295  1.0000
  H   H44       1.0  0.7682034223181948  0.3079589969545466  0.1659803938205248  1.0000
  H   H45       1.0  0.48808394241626807  0.17770092931564052  0.9443602013318027  1.0000
  H   H46       1.0  0.8223394956341973  0.3103828068834551  0.9433829597908401  1.0000
  H   H47       1.0  0.6888107296319234  0.5111578362024171  0.921878561409265  1.0000
  H   H48       1.0  0.3707286059756905  0.11902739188461874  0.3264715620305627  1.0000
  H   H49       1.0  0.8809795121582099  0.25173138324334776  0.3245339635381666  1.0000
  H   H50       1.0  0.7485156582109561  0.6297393287213658  0.32856699494239755  1.0000
  H   H51       1.0  0.3211191450042297  0.12314684250259261  0.05858144339927038  1.0000
  H   H52       1.0  0.876854416633263  0.19800324676459927  0.0564259763913323  1.0000
  H   H53       1.0  0.8017736084017112  0.6785115644880215  0.047008027149090956  1.0000
  H   H54       1.0  0.8579648301538015  0.6742294806172032  0.9837065508569008  1.0000
  H   H55       1.0  0.37738730870588005  0.23797109133020275  0.2129688863763341  1.0000
  H   H56       1.0  0.7620758334044576  0.13936526530765753  0.2130098708151474  1.0000
  H   H57       1.0  0.8600784307962817  0.6221070304329772  0.1961191926453142  1.0000
  I   I1        1.0  0.6683791473997078  0.43785524506288037  0.22862022489837977  1.0000
  I   I2        1.0  0.3037723349231506  0.18485351676478895  0.9158555657730498  1.0000
  I   I3        1.0  0.8151942425896391  0.11890304045558038  0.9151031165559551  1.0000
  N   N1        1.0  0.440208883937474  0.42841093431142074  0.49402645729511546  1.0000
  N   N2        1.0  0.5715818184978245  0.011744301210284172  0.4938166906394752  1.0000
  N   N3        1.0  0.9882295511292303  0.5598238401719602  0.49391795654073106  1.0000
  N   N4        1.0  0.7015806971499466  0.5940669528177368  0.5835346813189344  1.0000
  N   N5        1.0  0.40613293468383077  0.10772040506170373  0.5836570664275457  1.0000
  N   N6        1.0  0.8923148203039823  0.29840268461401787  0.5828597214444722  1.0000
  N   N7        1.0  0.4626254666127949  0.3088089062870037  0.5150205119780357  1.0000
  N   N8        1.0  0.6912512076231777  0.15373384294538994  0.5152564651772276  1.0000
  N   N9        1.0  0.8462793656548057  0.5376908364702541  0.5182130366467605  1.0000
